# Supplementary material for: Terpenes modulate bacterial and fungal growth and sorghum rhizobiome communities
Source: Microbiol Spectr. 2023 Sep 29;11(5):e01332-23. doi: 10.1128/spectrum.01332-23 (PMC10580827; doi:10.1128/spectrum.01332-23)
Supplement: Table S2 — Phenotypes and growth parameters of sorghum grown with terpene amendment through artificial rhizosphere. [file spectrum.01332-23-s0003.xlsx]

## Sheet: Sheet1
Table S2. Phenotypes and growth parameters of sorghum grown with terpene amendment through artificial rhizosphere
Treatment	Leaf growth								Height (cm)		Total fresh weight (g)		Abv fresh weight (g)		Bel fresh weight (g)		Total dry weight (g)		Abv dry weight (g)		Bel dry weight (g)
	dead		damaged		fresh
	Mean	Std Error	Mean	Std Error	Mean	Std Error	Dunnett's p-value vs control	Dunn's p-value vs control	Mean	Std Error	Mean	Std Error	Mean	Std Error	Mean	Std Error	Mean	Std Error	Mean	Std Error	Mean	Std Error	Dunnett's p-value vs control	Dunn's p-value vs control
1,8-Cineole 100 uM	1.67	0.42164	1	0.29814	5.33	0.47726	0.305	0.8988	87	2.8992	8.9233	0.96228	6.19667	0.82635	2.72667	0.38817	1.59	0.18295	1.13	0.15132	0.46	0.08189	1	1
Linalool 100 uM	1.33	0.42164	1.33	0.29814	6	0.47726	0.099	0.3361	81.8333	2.8992	10.7733	0.96228	7.34	0.82635	3.43333	0.38817	2.00333	0.18295	1.21	0.15132	0.793333	0.08189	0.0535	0.2209
Linalool 200 uM	0.67	0.42164	1.67	0.29814	6.33	0.47726	0.0297	0.069	84.3333	2.8992	10.5867	0.96228	7.35	0.82635	3.23667	0.38817	1.84667	0.18295	1.17	0.15132	0.676667	0.08189	0.2595	0.4014
Nerolidol 100 uM	2.33	0.42164	1.33	0.29814	4	0.47726	1	1	86.6667	2.8992	11.7333	0.96228	7.90333	0.82635	3.83	0.38817	2.33667	0.18295	1.50667	0.15132	0.83	0.08189	0.0319	0.1138
Water	2.33	0.42164	1.33	0.29814	4.5	0.47726	1	-	81.3333	2.8992	8.8433	0.96228	6.18333	0.82635	2.66	0.38817	1.60667	0.18295	1.14333	0.15132	0.463333	0.08189	-	-
ANOVA p-value	0.0842		0.6554		0.0298				0.5381		0.226		0.5166		0.2482		0.0806		0.4206		0.0224
Wilcoxon p-value	0.0908		0.5918		0.045				0.5029		0.1273		0.3425		0.3505		0.092		0.4197		0.0337
Abv: aboveground
Bel: belowground
Std Error: pooled standard error
