# Supplementary material for: Terpenes modulate bacterial and fungal growth and sorghum rhizobiome communities
Source: Microbiol Spectr. 2023 Sep 29;11(5):e01332-23. doi: 10.1128/spectrum.01332-23 (PMC10580827; doi:10.1128/spectrum.01332-23)
Supplement: Table S3 — Bacterial indicator OTUs for each terpene treatment in the artificial rhizosphere. [file spectrum.01332-23-s0004.xlsx]

## Sheet: 16S
Table S3. Bacterial indicator OTUs for each terpene treatment in the artificial rhizosphere
Cineole	OUT	Stat	P.value	Kingdom	Phylum	Class	Order	Family	Genus	Species	Taxa
	OTU 175	0.832	0.0072	Bacteria	Proteobacteria	Gammaproteobacteria	Xanthomonadales	Rhodanobacteraceae	Ahniella	Unclassified	Unclassified Ahniella
	OTU 2495	0.749	0.0072	Bacteria	Verrucomicrobiota	Verrucomicrobiae	Opitutales	Opitutaceae	Opitutus	Unclassified	Unclassified Opitutus
	OTU 2542	0.703	0.0444	Bacteria	Proteobacteria	Gammaproteobacteria	Burkholderiales	Nitrosomonadaceae	Mnd1	Unclassified	Unclassified Mnd1
	OTU 2843	0.731	0.0278	Bacteria	Verrucomicrobiota	Omnitrophia	Omnitrophales	Omnitrophaceae	Candidatus Omnitrophus	Unclassified	Unclassified Candidatus Omnitrophus
	OTU 3315	0.712	0.0452	Bacteria	Actinobacteriota	Actinobacteria	Micrococcales	Demequinaceae	Demequina	Unclassified	Unclassified Demequina
	OTU 400	0.77	0.0072	Bacteria	Proteobacteria	Gammaproteobacteria	211ds20	Unclassified	BIyi10	Unclassified	Unclassified BIyi10
	OTU 4510	0.837	0.0202	Bacteria	Proteobacteria	Alphaproteobacteria	Rickettsiales	Rickettsiaceae	Candidatus Trichorickettsia	Candidatus Trichorickettsia mobilis	Candidatus Trichorickettsia mobilis
	OTU 4915	0.686	0.0072	Bacteria	Proteobacteria	Gammaproteobacteria	Burkholderiales	Rhodocyclaceae	Azoarcus	Unclassified	Unclassified Azoarcus
	OTU 5348	0.816	0.0212	Bacteria	Proteobacteria	Alphaproteobacteria	Caulobacterales	Caulobacteraceae	Caulobacter	Unclassified	Unclassified Caulobacter
	OTU 5498	0.733	0.0474	Bacteria	Bdellovibrionota	Bdellovibrionia	Bdellovibrionales	Bdellovibrionaceae	Bdellovibrio	Unclassified	Unclassified Bdellovibrio
	OTU 614	0.679	0.0452	Bacteria	Verrucomicrobiota	Verrucomicrobiae	Opitutales	Opitutaceae	Opitutus	Unclassified	Unclassified Opitutus
	OTU 6620	0.775	0.0208	Bacteria	Proteobacteria	Gammaproteobacteria	Salinisphaerales	Solimonadaceae	Panacagrimonas	Unclassified	Unclassified Panacagrimonas
	OTU 677	0.821	0.002	Bacteria	Myxococcota	Polyangia	Haliangiales	Haliangiaceae	Haliangium	Unclassified	Unclassified Haliangium
	OTU 6887	0.894	0.0172	Bacteria	Bdellovibrionota	Bdellovibrionia	Bdellovibrionales	Bdellovibrionaceae	Bdellovibrio	Unclassified	Unclassified Bdellovibrio
	OTU 7500	0.793	0.008	Bacteria	Bacteroidota	Bacteroidia	Flavobacteriales	Crocinitomicaceae	Fluviicola	Candidatus fluviicola riflensis	Candidatus fluviicola riflensis
	OTU 7840	0.777	0.0212	Bacteria	Proteobacteria	Gammaproteobacteria	Acidiferrobacterales	Acidiferrobacteraceae	Sulfurifustis	Unclassified	Unclassified Sulfurifustis
	OTU 8313	0.756	0.0376	Bacteria	Bdellovibrionota	Bdellovibrionia	Bdellovibrionales	Bdellovibrionaceae	Bdellovibrio	Unclassified	Unclassified Bdellovibrio
	OTU 849	0.692	0.0072	Bacteria	Proteobacteria	Gammaproteobacteria	Salinisphaerales	Solimonadaceae	Solimonas	Unclassified	Unclassified Solimonas
	OTU 877	0.632	0.0342	Bacteria	Gemmatimonadota	Longimicrobia	Longimicrobiales	Longimicrobiaceae	Yc-zss-lkj147	Unclassified	Unclassified Yc-zss-lkj147
	OTU 9299	0.788	0.0144	Bacteria	Verrucomicrobiota	Verrucomicrobiae	Opitutales	Opitutaceae	Opitutus	Unclassified	Unclassified Opitutus
Linalool 100	OUT	Stat	P.value	Kingdom	Phylum	Class	Order	Family	Genus	Species
	OTU_5763	0.837	0.0266	Bacteria	Gemmatimonadota	Gemmatimonadetes	Gemmatimonadales	Gemmatimonadaceae	Unclassified	Unclassified	Unclassified Gemmatimonadaceae
	OTU_6726	0.791	0.0234	Bacteria	Actinobacteriota	Actinobacteria	Frankiales	Unclassified	Unclassified	Unclassified	Unclassified Frankiales
Linalool 200	OUT	Stat	P.value	Kingdom	Phylum	Class	Order	Family	Genus	Species
	OTU 10033	0.604	0.04	Bacteria	Proteobacteria	Gammaproteobacteria	Burkholderiales	Rhodocyclaceae	Dechloromonas	Unclassified	Unclassified Dechloromonas
	OTU 10086	0.753	0.0238	Bacteria	Proteobacteria	Alphaproteobacteria	Rhizobiales	Xanthobacteraceae	Bradyrhizobium	Unclassified	Unclassified Bradyrhizobium
	OTU 1012	0.773	0.0102	Bacteria	Verrucomicrobiota	Verrucomicrobiae	Pedosphaerales	Pedosphaeraceae	Ellin517	Unclassified	Unclassified Ellin517
	OTU 10316	0.845	0.0234	Bacteria	Myxococcota	Myxococcia	Myxococcales	Myxococcaceae	Kd3-10	Unclassified	Unclassified Kd3-10
	OTU 1146	0.673	0.0164	Bacteria	Bdellovibrionota	Bdellovibrionia	Bdellovibrionales	Bdellovibrionaceae	Bdellovibrio	Bdellovibrio exovorus jss	Bdellovibrio exovorus
	OTU 1190	0.909	0.0102	Bacteria	Proteobacteria	Gammaproteobacteria	Salinisphaerales	Solimonadaceae	Fontimonas	Unclassified	Unclassified Fontimonas
	OTU 1193	0.63	0.0304	Bacteria	Proteobacteria	Alphaproteobacteria	Sphingomonadales	Sphingomonadaceae	Sphingopyxis	Unclassified	Unclassified Sphingopyxis
	OTU 1235	0.837	0.018	Bacteria	Actinobacteriota	Actinobacteria	Frankiales	Sporichthyaceae	Sporichthya	Sporichthya polymorpha	Sporichthya polymorpha
	OTU 125	0.977	0.0102	Bacteria	Proteobacteria	Gammaproteobacteria	Salinisphaerales	Solimonadaceae	Panacagrimonas	Unclassified	Unclassified Panacagrimonas
	OTU 156	0.781	0.0228	Bacteria	Proteobacteria	Alphaproteobacteria	Sphingomonadales	Sphingomonadaceae	Sphingobium	Unclassified	Unclassified Sphingobium
	OTU 1877	0.915	0.0102	Bacteria	Myxococcota	Myxococcia	Myxococcales	Myxococcaceae	P3ob-42	Unclassified	Unclassified P3ob-42
	OTU 197	0.736	0.0238	Bacteria	Proteobacteria	Gammaproteobacteria	Salinisphaerales	Solimonadaceae	Polycyclovorans	Unclassified	Unclassified Polycyclovorans
	OTU 2040	0.883	0.0102	Bacteria	Verrucomicrobiota	Verrucomicrobiae	Pedosphaerales	Pedosphaeraceae	Rs25g	Unclassified	Unclassified Rs25g
	OTU 2319	0.744	0.0486	Bacteria	Myxococcota	Polyangia	Haliangiales	Haliangiaceae	Haliangium	Unclassified	Unclassified Haliangium
	OTU 2385	0.775	0.03	Bacteria	Gemmatimonadota	Gemmatimonadetes	Gemmatimonadales	Gemmatimonadaceae	Gemmatimonas	Unclassified	Unclassified Gemmatimonas
	OTU 2446	0.775	0.045	Bacteria	Acidobacteriota	Acidobacteriae	Bryobacterales	Bryobacteraceae	Bryobacter	Unclassified	Unclassified Bryobacter
	OTU 2723	0.735	0.0214	Bacteria	Proteobacteria	Gammaproteobacteria	Burkholderiales	Oxalobacteraceae	Noviherbaspirillum	Unclassified	Unclassified Noviherbaspirillum
	OTU 2745	0.827	0.0114	Bacteria	Planctomycetota	Planctomycetes	Gemmatales	Gemmataceae	Fimbriiglobus	Unclassified	Unclassified Fimbriiglobus
	OTU 2797	0.715	0.0186	Bacteria	Bdellovibrionota	Bdellovibrionia	Bdellovibrionales	Bdellovibrionaceae	Bdellovibrio	Unclassified	Unclassified Bdellovibrio
	OTU 2940	0.866	0.0102	Bacteria	Bdellovibrionota	Bdellovibrionia	Bdellovibrionales	Bdellovibrionaceae	Om27 clade	Unclassified	Unclassified Om27 clade
	OTU 3052	0.735	0.0164	Bacteria	Bdellovibrionota	Bdellovibrionia	Bdellovibrionales	Bdellovibrionaceae	Bdellovibrio	Unclassified	Unclassified Bdellovibrio
	OTU 3142	0.721	0.042	Bacteria	Myxococcota	Myxococcia	Myxococcales	Anaeromyxobacteraceae	Anaeromyxobacter	Unclassified	Unclassified Anaeromyxobacter
	OTU 316	0.716	0.0446	Bacteria	Myxococcota	Polyangia	Haliangiales	Haliangiaceae	Haliangium	Unclassified	Unclassified Haliangium
	OTU 3357	0.81	0.0364	Bacteria	Planctomycetota	Planctomycetes	Planctomycetales	Schlesneriaceae	Planctopirus	Unclassified	Unclassified Planctopirus
	OTU 365	0.773	0.0102	Bacteria	Proteobacteria	Gammaproteobacteria	Burkholderiales	Rhodocyclaceae	Dechloromonas	Unclassified	Unclassified Dechloromonas
	OTU 4105	0.751	0.0232	Bacteria	Acidobacteriota	Acidobacteriae	Bryobacterales	Bryobacteraceae	Bryobacter	Unclassified	Unclassified Bryobacter
	OTU 44	0.985	0.0102	Bacteria	Proteobacteria	Gammaproteobacteria	Burkholderiales	Rhodocyclaceae	Azovibrio	Unclassified	Unclassified Azovibrio
	OTU 553	0.776	0.0242	Bacteria	Verrucomicrobiota	Verrucomicrobiae	Opitutales	Opitutaceae	Imcc26134	Unclassified	Unclassified Imcc26134
	OTU 5798	0.767	0.0456	Bacteria	Proteobacteria	Gammaproteobacteria	Burkholderiales	Burkholderiaceae	Cupriavidus	Unclassified	Unclassified Cupriavidus
	OTU 5813	0.805	0.018	Bacteria	Proteobacteria	Alphaproteobacteria	Sphingomonadales	Sphingomonadaceae	Sphingomonas	Unclassified	Unclassified Sphingomonas
	OTU 609	0.779	0.0164	Bacteria	Proteobacteria	Alphaproteobacteria	Ferrovibrionales	Ferrovibrionaceae	Ferrovibrio	Unclassified	Unclassified Ferrovibrio
	OTU 657	0.787	0.0182	Bacteria	Bacteroidota	Bacteroidia	Sphingobacteriales	Sphingobacteriaceae	Solitalea	Unclassified	Unclassified Solitalea
	OTU 7922	0.874	0.0102	Bacteria	Proteobacteria	Alphaproteobacteria	Sphingomonadales	Sphingomonadaceae	Sphingomonas	Unclassified	Unclassified Sphingomonas
	OTU 96	0.967	0.0102	Bacteria	Proteobacteria	Gammaproteobacteria	Burkholderiales	Rhodocyclaceae	Thauera	Unclassified	Unclassified Thauera
Nerolidol	OUT	Stat	P.value	Kingdom	Phylum	Class	Order	Family	Genus	Species
	OTU 1158	0.861	0.0076	Bacteria	Proteobacteria	Alphaproteobacteria	Rhizobiales	A0839	Unclassified	Unclassified	Unclassified A0839
	OTU 1239	0.807	0.0076	Bacteria	Actinobacteriota	Actinobacteria	Corynebacteriales	Nocardiaceae	Smaragdicoccus	Smaragdicoccus niigatensis	Smaragdicoccus niigatensis
	OTU 1245	0.693	0.0348	Bacteria	Acidobacteriota	Acidobacteriae	Bryobacterales	Bryobacteraceae	Bryobacter	Unclassified	Unclassified Bryobacter
	OTU 1319	0.704	0.0236	Bacteria	Proteobacteria	Alphaproteobacteria	Sphingomonadales	Sphingomonadaceae	Novosphingobium	Unclassified	Unclassified Novosphingobium
	OTU 1544	0.814	0.0154	Bacteria	Bacteroidota	Bacteroidia	Chitinophagales	Chitinophagaceae	Chitinophaga	Unclassified	Unclassified Chitinophaga
	OTU 1546	0.722	0.0076	Bacteria	Proteobacteria	Alphaproteobacteria	Sphingomonadales	Sphingomonadaceae	Sphingoaurantiacus	Unclassified	Unclassified Sphingoaurantiacus
	OTU 1622	0.804	0.0154	Bacteria	Proteobacteria	Gammaproteobacteria	Salinisphaerales	Solimonadaceae	Unclassified	Unclassified	Unclassified Solimonadaceae
	OTU 1650	0.67	0.0076	Bacteria	Proteobacteria	Alphaproteobacteria	Sphingomonadales	Sphingomonadaceae	Novosphingobium	Unclassified	Unclassified Novosphingobium
	OTU 1798	0.658	0.0134	Bacteria	Actinobacteriota	Actinobacteria	Pseudonocardiales	Pseudonocardiaceae	Pseudonocardia	Unclassified	Unclassified Pseudonocardia
	OTU 1881	0.759	0.0424	Bacteria	Planctomycetota	Phycisphaerae	Tepidisphaerales	Wd2101	Unclassified	Unclassified	Unclassified Wd2101
	OTU 2053	0.719	0.0284	Bacteria	Proteobacteria	Alphaproteobacteria	Rhizobiales	A0839	Unclassified	Unclassified	Unclassified A0839
	OTU 2249	0.714	0.0412	Bacteria	Actinobacteriota	Acidimicrobiia	Microtrichales	Ilumatobacteraceae	Cl500-29	Unclassified	Unclassified Cl500-29
	OTU 2435	0.865	0.0076	Bacteria	Bacteroidota	Bacteroidia	Cytophagales	Cytophagaceae	Cytophaga	Unclassified	Unclassified Cytophaga
	OTU 2441	0.72	0.0216	Bacteria	Proteobacteria	Gammaproteobacteria	Pseudomonadales	Pseudomonadaceae	Pseudomonas	Unclassified	Unclassified Pseudomonas
	OTU 2897	0.933	0.0076	Bacteria	Desulfobulbia	Desulfobulbales	Desulfocapsaceae	Desulfopila	Unclassified	Unclassified	Unclassified Desulfopila
	OTU 3021	0.654	0.0382	Bacteria	Patescibacteria	Saccharimonadia	Saccharimonadales	Saccharimonadaceae	Tm7a	Unclassified	Unclassified Tm7a
	OTU 3290	0.878	0.0076	Bacteria	Patescibacteria	Saccharimonadia	Saccharimonadales	Saccharimonadaceae	Unclassified	Unclassified	Unclassified Saccharimonadaceae
	OTU 3402	0.711	0.0494	Bacteria	Planctomycetota	Planctomycetes	Gemmatales	Gemmataceae	Gemmata	Unclassified	Unclassified Gemmata
	OTU 3706	0.655	0.0232	Bacteria	Proteobacteria	Gammaproteobacteria	Ki89a	Unclassified	Unclassified	Unclassified	Unclassified Ki89a
	OTU 4004	0.833	0.0076	Bacteria	Cyanobacteria	Vampirivibrionia	Obscuribacterales	Obscuribacteraceae	Unclassified	Unclassified	Unclassified Obscuribacteraceae
	OTU 4160	0.729	0.0302	Bacteria	Myxococcota	Myxococcia	Myxococcales	Myxococcaceae	Unclassified	Unclassified	Unclassified Myxococcaceae
	OTU 432	0.711	0.0302	Bacteria	Actinobacteriota	Acidimicrobiia	Microtrichales	Ilumatobacteraceae	Unclassified	Unclassified	Unclassified Ilumatobacteraceae
	OTU 4340	0.894	0.0146	Bacteria	Chloroflexi	Anaerolineae	Anaerolineales	Anaerolineaceae	Unclassified	Unclassified	Unclassified Anaerolineaceae
	OTU 4459	0.81	0.0144	Bacteria	Myxococcota	Polyangia	Polyangiales	Sandaracinaceae	Unclassified	Unclassified	Unclassified Sandaracinaceae
	OTU 4787	0.875	0.0076	Bacteria	Patescibacteria	Saccharimonadia	Saccharimonadales	Unclassified	Unclassified	Unclassified	Unclassified Saccharimonadales
	OTU 4852	0.654	0.0256	Bacteria	Proteobacteria	Alphaproteobacteria	Sphingomonadales	Sphingomonadaceae	Novosphingobium	Unclassified	Unclassified Novosphingobium
	OTU 486	0.715	0.0154	Bacteria	Proteobacteria	Alphaproteobacteria	Elsterales	Unclassified	Unclassified	Unclassified	Unclassified Elsterales
	OTU 5119	0.933	0.0076	Bacteria	Actinobacteriota	Acidimicrobiia	Microtrichales	Ilumatobacteraceae	Unclassified	Unclassified	Unclassified Ilumatobacteraceae
	OTU 5457	0.845	0.0242	Bacteria	Cyanobacteria	Vampirivibrionia	Obscuribacterales	Obscuribacteraceae	Unclassified	Unclassified	Unclassified Obscuribacteraceae
	OTU 559	0.7	0.0336	Bacteria	Proteobacteria	Gammaproteobacteria	KI89A_clade	Unclassified	Unclassified	Unclassified	Unclassified Ki89a
	OTU 5646	0.815	0.015	Bacteria	Proteobacteria	Alphaproteobacteria	Micavibrionales	Unclassified	Unclassified	Unclassified	Unclassified Micavibrionales
	OTU 5905	0.855	0.0076	Bacteria	Proteobacteria	Gammaproteobacteria	Xanthomonadales	Xanthomonadaceae	Pseudoxanthomonas	Unclassified	Unclassified Pseudoxanthomonas
	OTU 6854	0.889	0.0076	Bacteria	Patescibacteria	Saccharimonadia	Saccharimonadales	Unclassified	Unclassified	Unclassified	Unclassified Saccharimonadales
	OTU 6907	0.707	0.0308	Bacteria	Actinobacteriota	Acidimicrobiia	Microtrichales	Ilumatobacteraceae	Cl500-29	Unclassified	Unclassified Cl500-29
	OTU 7438	0.913	0.0076	Bacteria	Bdellovibrionota	Bdellovibrionia	Bdellovibrionales	Bdellovibrionaceae	Bdellovibrio	Unclassified	Unclassified Bdellovibrio
	OTU 7592	0.76	0.0208	Bacteria	Proteobacteria	Alphaproteobacteria	Sphingomonadales	Sphingomonadaceae	Sphingomonas	Unclassified	Unclassified Sphingomonas
	OTU 7847	0.933	0.0076	Bacteria	Proteobacteria	Alphaproteobacteria	Rhodospirillales	Unclassified	Unclassified	Unclassified	Unclassified Rhodospirillales
	OTU 7944	0.67	0.0458	Bacteria	Acidobacteriota	Blastocatellia	Unclassified	Unclassified	Unclassified	Unclassified	Unclassified Blastocatellia
	OTU 8711	0.803	0.0076	Bacteria	Acidobacteriota	Blastocatellia	Unclassified	Unclassified	Unclassified	Unclassified	Unclassified Blastocatellia
The highlighted OTUs matched the genera with different relative abundance compared with water control
