# Supplementary material for: Terpenes modulate bacterial and fungal growth and sorghum rhizobiome communities
Source: Microbiol Spectr. 2023 Sep 29;11(5):e01332-23. doi: 10.1128/spectrum.01332-23 (PMC10580827; doi:10.1128/spectrum.01332-23)
Supplement: Table S4 — Fungal indicator OTUs for each terpene treatment in the artificial rhizosphere. [file spectrum.01332-23-s0005.xlsx]

## Sheet: ITS
Table S4. Fungal indicator OTUs for each terpene treatment in the artificial rhizosphere
1,8-Cineole	OUT	Stat	P.value	Kingdom	Phylum	Class	Order	Family	Genus	Species	Taxa
	OTU_101	0.853	0.0068	Fungi	Ascomycota	Leotiomycetes	Helotiales	Unclassified	Cadophora	Unclassified	Unclassified Cadophora
	OTU_17	0.776	0.035	Fungi	Ascomycota	Dothideomycetes	Pleosporales	Periconiaceae	Periconia	Unclassified	Unclassified Periconia
	OTU_181	0.805	0.0184	Fungi	Chytridiomycota	Chytridiomycetes	Chytridiales	Chytridiaceae	Unclassified	Unclassified	Unclassified Chytridiaceae
	OTU_196	0.683	0.0306	Fungi	Ascomycota	Sordariomycetes	Branch06	Unclassified	Unclassified	Unclassified	Unclassified Sordariomycetes Branch06
	OTU_202	0.739	0.029	Fungi	Ascomycota	Sordariomycetes	Hypocreales	Nectriaceae	Dactylonectria	Dactylonectria macrodidyma	Dactylonectria macrodidyma
	OTU_2248	0.894	0.0068	Fungi	Ascomycota	Dothideomycetes	Pleosporales	Lindgomycetaceae	Clohesyomyces	Unclassified	Unclassified Clohesyomyces
	OTU_246	0.724	0.0384	Fungi	Ascomycota	Sordariomycetes	Magnaporthales	Magnaporthaceae	Slopeiomyces	Slopeiomyces cylindrosporus	Slopeiomyces cylindrosporus
	OTU_260	0.706	0.0476	Fungi	Glomeromycota	Glomeromycetes	Glomerales	Glomeraceae	Rhizophagus	Rhizophagus irregularis	Rhizophagus irregularis
	OTU_392	0.85	0.0068	Fungi	Ascomycota	Sordariomycetes	Hypocreales	Unclassified	Unclassified	Unclassified	Unclassified Hypocreales
	OTU_68	0.849	0.0068	Fungi	Ascomycota	Eurotiomycetes	Eurotiales	Aspergillaceae	Penicillium	Penicillium simplicissimum	Penicillium simplicissimum
	OTU_788	0.694	0.0296	Fungi	Glomeromycota	Glomeromycetes	Glomerales	Glomeraceae	Unclassified	Unclassified	Unclassified Glomeraceae
Linalool 100	OUT	Stat	P.value	Kingdom	Phylum	Class	Order	Family	Genus	Species
	OTU_120	0.729	0.0234	Fungi	Ascomycota	Sordariomycetes	Xylariales	Unclassified	Unclassified	Unclassified	Unclassified Xylariales
	OTU_136	0.819	0.0056	Fungi	Blastocladiomycota	Blastocladiomycetes	Blastocladiales	Catenariaceae	Catenaria	Unclassified	Unclassified Catenaria
	OTU_91	0.799	0.0148	Fungi	Ascomycota	Sordariomycetes	Unclassified	Unclassified	Unclassified	Unclassified	Unclassified Sordariomycetes
Linalool 200	OUT	Stat	P.value	Kingdom	Phylum	Class	Order	Family	Genus	Species
	OTU_1024	0.731	0.0156	Fungi	Ascomycota	Leotiomycetes	Helotiales	Helotiaceae	Tetracladium	Unclassified	Unclassified Tetracladium
	OTU_29	0.779	0.015	Fungi	Ascomycota	Sordariomycetes	Sordariales	Unclassified	Unclassified	Unclassified	Unclassified Sordariales
	OTU_570	0.899	0.008	Fungi	Ascomycota	Eurotiomycetes	Chaetothyriales	Herpotrichiellaceae	Cladophialophora	Unclassified	Unclassified Cladophialophora
	OTU_717	0.742	0.0242	Fungi	Glomeromycota	Glomeromycetes	Glomerales	Glomeraceae	Funneliformis	Funneliformis mosseae	Funneliformis mosseae
Neroidol	OUT	Stat	P.value	Kingdom	Phylum	Class	Order	Family	Genus	Species
	OTU_471	0.721	0.032	Fungi	Ascomycota	Sordariomycetes	Hypocreales	Nectriaceae	Ilyonectria	Unclassified	Unclassified Ilyonectria
The highlighted OTUs matched the genera with different relative abundance compared with water control
